# Supplementary material for: Peripartum Takotsubo Cardiomyopathy: A Review and Insights from a National Registry
Source: J Cardiovasc Dev Dis. 2024 Jan 25;11(2):37. doi: 10.3390/jcdd11020037 (PMC10889154; doi:10.3390/jcdd11020037)
Supplement: Supplementary file 1 [file jcdd-11-00037-s001.zip]

Archive with 1 entries (1 files):
- jcdd-2826376-supplementary.pdf
